# Supplementary material for: C14DM Ablation Leads to Reduced Tolerance to Plasma Membrane Stress and Increased Drug Sensitivity in Leishmania major
Source: Int J Mol Sci. 2025 Aug 31;26(17):8473. doi: 10.3390/ijms26178473 (PMC12429082; doi:10.3390/ijms26178473)
Supplement: Supplementary file 1 [file ijms-26-08473-s001.zip]

Archive with 1 entries (1 files):
- ijms-3825489-supplementary.pdf
